# Supplementary material for: Faunal Diet of Adult Cane Toads, Rhinella marina, in the Urban Landscape of Southwest Florida
Source: Animals (Basel). 2023 Sep 13;13(18):2898. doi: 10.3390/ani13182898 (PMC10526063; doi:10.3390/ani13182898)
Supplement: Supplementary file 1 [file animals-13-02898-s001.zip]

Archive with 2 entries (2 files):
- Table S1. Cane toad diet studies.pdf
- Table S2. Cane toad prey taxa list.pdf
